# Supplementary material for: Dominance vs epistasis: the biophysical origins and plasticity of genetic interactions within and between alleles
Source: Nat Commun. 2023 Sep 9;14:5551. doi: 10.1038/s41467-023-41188-8 (PMC10492795; doi:10.1038/s41467-023-41188-8)
Supplement: Supplementary file 4 — Supplementary Tables [file 41467_2023_41188_MOESM4_ESM.xlsx]

## Sheet: S_Table1
Supplementary Table 1. Single mutant sequences of HTH
Name	DNA_Sequence	AA_sequence
WT	CTTAAAGCAATTTATGAAAAAAAGAAAAATGAACTTGGCTTATCCCAGGAATCTGTCGCAGACAAGATGGGGATGGGGCAGTCAGGCGTTGGTGCTTTATTTAATGGCATCAATGCATTAAATGCTTATAACGCCGCATTGCTTGCAAAAATTCTCAAAGTTAGCGTTGAAGAATTTAGCCCTTCAATCGCCAGAGAAATCTACGAGATGTATGAAGCGGTT	LKAIYEKKKNELGLSQESVADKMGMGQSGVGALFNGINALNAYNAALLAKILKVSVEEFSPSIAREIYEMYEAV
A67C	CTTAAAGCAATTTATGAAAAAAAGAAAAATGAACTTGGCTTATCCCAGGAATCTGTCGCAGACAAGCTGGGGATGGGGCAGTCAGGCGTTGGTGCTTTATTTAATGGCATCAATGCATTAAATGCTTATAACGCCGCATTGCTTGCAAAAATTCTCAAAGTTAGCGTTGAAGAATTTAGCCCTTCAATCGCCAGAGAAATCTACGAGATGTATGAAGCGGTT	LKAIYEKKKNELGLSQESVADKLGMGQSGVGALFNGINALNAYNAALLAKILKVSVEEFSPSIAREIYEMYEAV
A99C	CTTAAAGCAATTTATGAAAAAAAGAAAAATGAACTTGGCTTATCCCAGGAATCTGTCGCAGACAAGATGGGGATGGGGCAGTCAGGCGTTGGTGCTTTCTTTAATGGCATCAATGCATTAAATGCTTATAACGCCGCATTGCTTGCAAAAATTCTCAAAGTTAGCGTTGAAGAATTTAGCCCTTCAATCGCCAGAGAAATCTACGAGATGTATGAAGCGGTT	LKAIYEKKKNELGLSQESVADKMGMGQSGVGAFFNGINALNAYNAALLAKILKVSVEEFSPSIAREIYEMYEAV
A159C	CTTAAAGCAATTTATGAAAAAAAGAAAAATGAACTTGGCTTATCCCAGGAATCTGTCGCAGACAAGATGGGGATGGGGCAGTCAGGCGTTGGTGCTTTATTTAATGGCATCAATGCATTAAATGCTTATAACGCCGCATTGCTTGCAAAAATTCTCAACGTTAGCGTTGAAGAATTTAGCCCTTCAATCGCCAGAGAAATCTACGAGATGTATGAAGCGGTT	LKAIYEKKKNELGLSQESVADKMGMGQSGVGALFNGINALNAYNAALLAKILNVSVEEFSPSIAREIYEMYEAV
C165G	CTTAAAGCAATTTATGAAAAAAAGAAAAATGAACTTGGCTTATCCCAGGAATCTGTCGCAGACAAGATGGGGATGGGGCAGTCAGGCGTTGGTGCTTTATTTAATGGCATCAATGCATTAAATGCTTATAACGCCGCATTGCTTGCAAAAATTCTCAAAGTTAGGGTTGAAGAATTTAGCCCTTCAATCGCCAGAGAAATCTACGAGATGTATGAAGCGGTT	LKAIYEKKKNELGLSQESVADKMGMGQSGVGALFNGINALNAYNAALLAKILKVRVEEFSPSIAREIYEMYEAV
G166A	CTTAAAGCAATTTATGAAAAAAAGAAAAATGAACTTGGCTTATCCCAGGAATCTGTCGCAGACAAGATGGGGATGGGGCAGTCAGGCGTTGGTGCTTTATTTAATGGCATCAATGCATTAAATGCTTATAACGCCGCATTGCTTGCAAAAATTCTCAAAGTTAGCATTGAAGAATTTAGCCCTTCAATCGCCAGAGAAATCTACGAGATGTATGAAGCGGTT	LKAIYEKKKNELGLSQESVADKMGMGQSGVGALFNGINALNAYNAALLAKILKVSIEEFSPSIAREIYEMYEAV
G169A	CTTAAAGCAATTTATGAAAAAAAGAAAAATGAACTTGGCTTATCCCAGGAATCTGTCGCAGACAAGATGGGGATGGGGCAGTCAGGCGTTGGTGCTTTATTTAATGGCATCAATGCATTAAATGCTTATAACGCCGCATTGCTTGCAAAAATTCTCAAAGTTAGCGTTAAAGAATTTAGCCCTTCAATCGCCAGAGAAATCTACGAGATGTATGAAGCGGTT	LKAIYEKKKNELGLSQESVADKMGMGQSGVGALFNGINALNAYNAALLAKILKVSVKEFSPSIAREIYEMYEAV
A174T	CTTAAAGCAATTTATGAAAAAAAGAAAAATGAACTTGGCTTATCCCAGGAATCTGTCGCAGACAAGATGGGGATGGGGCAGTCAGGCGTTGGTGCTTTATTTAATGGCATCAATGCATTAAATGCTTATAACGCCGCATTGCTTGCAAAAATTCTCAAAGTTAGCGTTGAAGATTTTAGCCCTTCAATCGCCAGAGAAATCTACGAGATGTATGAAGCGGTT	LKAIYEKKKNELGLSQESVADKMGMGQSGVGALFNGINALNAYNAALLAKILKVSVEDFSPSIAREIYEMYEAV
T177A	CTTAAAGCAATTTATGAAAAAAAGAAAAATGAACTTGGCTTATCCCAGGAATCTGTCGCAGACAAGATGGGGATGGGGCAGTCAGGCGTTGGTGCTTTATTTAATGGCATCAATGCATTAAATGCTTATAACGCCGCATTGCTTGCAAAAATTCTCAAAGTTAGCGTTGAAGAATTAAGCCCTTCAATCGCCAGAGAAATCTACGAGATGTATGAAGCGGTT	LKAIYEKKKNELGLSQESVADKMGMGQSGVGALFNGINALNAYNAALLAKILKVSVEELSPSIAREIYEMYEAV

## Sheet: S_Table2
Supplementary Table 2. Double mutation combinations (nt)
Mutation1	Mutation2	Type	Double mutations
A67C	A99C	Between	A67C_A99C_B
A67C	A159C	Between	A67C_A159C_B
A67C	C165G	Between	A67C_C165G_B
A67C	G166A	Between	A67C_G166A_B
A67C	G169A	Between	A67C_G169A_B
A67C	A174T	Between	A67C_A174T_B
A67C	T177A	Between	A67C_T177A_B
A99C	A159C	Between	A99C_A159C_B
A99C	C165G	Between	A99C_C165G_B
A99C	G166A	Between	A99C_G166A_B
A99C	G169A	Between	A99C_G169A_B
A99C	A174T	Between	A99C_A174T_B
A99C	T177A	Between	A99C_T177A_B
A67C	A99C	Within	A67C_A99C_W
A67C	A159C	Within	A67C_A159C_W
A67C	C165G	Within	A67C_C165G_W
A67C	G166A	Within	A67C_G166A_W
A67C	G169A	Within	A67C_G169A_W
A67C	A174T	Within	A67C_A174T_W
A67C	T177A	Within	A67C_T177A_W
A99C	A159C	Within	A99C_A159C_W
A99C	C165G	Within	A99C_C165G_W
A99C	G169A	Within	A99C_G169A_W

## Sheet: S_Table3
Supplementary Table 3. PCR primers
Name	Sequence	Note (for which mutation)
A67C-F	TCGCAGACAAGCTGGGGATGGGGCAG	A67C
A67C-R	CAGATTCCTGGGATAAGCCAAGTTCAT	A67C
A99C-F	GGCGTTGGTGCTTTCTTTAATGGCATCAAT	A99C
A99C-R	TGACTGCCCCATCCCCATCTT	A99C
A159C-F	GCAAAAATTCTCAACGTTAGCGTTGAAG	A159C
A159C-R	AAGCAATGCGGCGTTATAAG	A159C
A174T-F	TTAGCGTTGAAGATTTTAGCCCTTCAATCGC	A174T
A174T-R	CTTTGAGAATTTTTGCAAGCAATGCGGCG	A174T
C165G-F	CTCAAAGTTAGGGTTGAAGAATTTAGCCC	C165G
C165G-R	AATTTTTGCAAGCAATGCGGCG	C165G
G70A-F	CAGACAAGATGAGGATGGGGCAGTC	G70A
G70A-R	CGACAGATTCCTGGGATAAGCC	G70A
G124A-F	TGCATTAAATACTTATAACGCCGCATTGC	G124A
G124A-R	TTGATGCCATTAAATAAAGCACCAACG	G124A
G166A-F	CTCAAAGTTAGCATTGAAGAATTTAGCCC	G166A
G166A-R	AATTTTTGCAAGCAATGCGGCGTT	G166A
G169A-F	AGTTAGCGTTAAAGAATTTAGCCCTTC	G169A
G169A-R	TTGAGAATTTTTGCAAGCAATGCG	G169A
T177A-F	CGTTGAAGAATTAAGCCCTTCAATCG	T177A
T177A-R	CTAACTTTGAGAATTTTTGCAAGCAATGCG	T177A
A67C-G70A-F	TCGCAGACAAGCTGAGGATGGGGCAGTC	A67C-G70A
A67C-G70A-R	CAGATTCCTGGGATAAGCCAAGTTC	A67C-G70A
A99C-R-2	TGACTGCCCCATCCCCAGCTT	A67C-A99C
A99C-R-3	TGACTGCCCCATCCTCATCTT	G70A-A99C
A159C-A174T-F	GCAAAAATTCTCAACGTTAGCGTTGAAGATTTTAGCCCTTC	A159C-A174T
A159C-C165G-F	GCAAAAATTCTCAACGTTAGGGTTGAAGAATTTAGCCCTTC	A159C-C165G
A159C-C165G-R	AAGCAATGCGGCGTTATAAGCATTTAATGC	A159C-C165G
A159C-G166A-F	GCAAAAATTCTCAACGTTAGCATTGAAGAATTTAGCCCTTC	A159C-G166A
A159C-G169A-F	GCAAAAATTCTCAACGTTAGCGTTAAAGAATTTAGCCCTTC	A159C-G169A
A174T-T177A-F	TTAGCGTTGAAGATTTAAGCCCTTCAATCGC	A174T-T177A
C165G-A174T-F	CTCAAAGTTAGGGTTGAAGATTTTAGCCCTTCAATCG	C165G-A174T
C165G-G166A-F	CTCAAAGTTAGGATTGAAGAATTTAGCCCTTC	C165G-G166A
C165G-G169A-F	CTCAAAGTTAGGGTTAAAGAATTTAGCCCTTC	C165G-G169A
C165G-T177A-F	CTCAAAGTTAGGGTTGAAGAATTAAGCCCTTCAATCG	C165G-T177A
G124A-R-2	TTGATGCCATTAAAGAAAGCACCAACG	A99C-G124A
G166A-A174T-F	CTCAAAGTTAGCATTGAAGATTTTAGCCCTTCAATCGC	G166A-A174T
G166A-G169A-F	CTCAAAGTTAGCATTAAAGAATTTAGCCCTTC	G166A-G169A
G166A-T177A-F	CTCAAAGTTAGCATTGAAGAATTAAGCCCTTCAATCGC	G166A-T177A
G169A-A174T-F	AGTTAGCGTTAAAGATTTTAGCCCTTCAATCGC	G169A-A174T
G169A-T177A-F	AGTTAGCGTTAAAGAATTAAGCCCTTCAATCGC	G169A-T177A
T177A-R-2	CTAACGTTGAGAATTTTTGCAAGCAATGCG	A159C-T177A
PCR-F-SacI	GCGGAGCTCCTGACGCTTTTTATCGCAACTCTCTAC	fragment_SacI
PCR-R-SpeI	GGACTAGTGTTATTATTTATACAGTTCGTCCATGCCGTGGGT	fragment_SpeI
Linear-F-SacI	GCGGAGCTCGATACAGATTAAATCAGAACGCAGAAGCGG	vector_SacI
Linear-R-SpeI	GGACTAGTAGGCTGAAAATCTTCTCTCATCCG	vector_SpeI
SEQ-1	GGCGTCACACTTTGCTATGC	Sanger sequencing
SEQ-2	ACTTTTCATACTCCCGCCATTCAGAG	Sanger sequencing
SEQ-3	GGCAAATTCTGTTTTATCAGACCGC	Sanger sequencing

## Sheet: S_Table4
Supplementary Table 4. Summarised flow cytometry data.
	mut_ID	Obs_type	Obs	Obs_SE	Exp_add	Exp_SE	mut1	mut2	Batch	GFP1_mut1	GFP2_mut2	SE1	SE2	Obs_byXLi	Obs_SE_byXLi	Interaction score	interact_SE
1	A67C,WT_HetA	Between	0.927931	0.0403901	NA	NA	A67C	WT	2	0.927931	0.927931	0.0403901	0.0403901	0.960489	0.030648	NA	NA
2	A99C,WT_HetA	Between	0.990802	0.0979525	NA	NA	A99C	WT	3	0.990802	0.990802	0.0979525	0.0979525	0.724646	0.0403553	NA	NA
3	A159C,WT_HetA	Between	1.08327	0.177334	NA	NA	A159C	WT	1	1.08327	1.08327	0.177334	0.177334	0.977629	0.0301119	NA	NA
4	C165G,WT_HetA	Between	0.91224	0.111	NA	NA	C165G	WT	2	0.91224	0.91224	0.111	0.111	0.99529	0.0304668	NA	NA
5	G166A,WT_HetA	Between	1.12901	0.16265	NA	NA	G166A	WT	1	1.12901	1.12901	0.16265	0.16265	0.984362	0.0845189	NA	NA
6	G169A,WT_HetA	Between	0.783874	0.0917481	NA	NA	G169A	WT	1	0.783874	0.783874	0.0917481	0.0917481	0.926016	0.0899153	NA	NA
7	A174T,WT_HetA	Between	1.36849	0.092518	NA	NA	A174T	WT	3	1.36849	1.36849	0.092518	0.092518	1.01156	0.0309108	NA	NA
8	T177A,WT_HetA	Between	0.594788	0.159181	NA	NA	T177A	WT	4	0.594788	0.594788	0.159181	0.159181	0.630105	0.0801108	NA	NA
9	A67C,A99C_BA	Between	1.17115	0.0772418	0.918732	0.137521	A67C	A99C	3	0.927931	0.990802	0.0403901	0.0979525	NA	NA	0.252416	0.157729
10	A67C,A159C_BA	Between	0.938253	0.18909	1.0112	0.187374	A67C	A159C	2	0.927931	1.08327	0.0403901	0.177334	NA	NA	-0.0729438	0.266203
11	A99C,A159C_BA	Between	1.06293	0.0846591	1.07407	0.220744	A99C	A159C	3	0.990802	1.08327	0.0979525	0.177334	NA	NA	-0.011133	0.236421
12	A67C,C165G_BA	Between	0.966002	0.155295	0.840171	0.126423	A67C	C165G	2	0.927931	0.91224	0.0403901	0.111	NA	NA	0.125831	0.200248
13	A99C,C165G_BA	Between	1.07818	0.0795692	0.903042	0.172051	A99C	C165G	3	0.990802	0.91224	0.0979525	0.111	NA	NA	0.175137	0.18956
14	A67C,G166A_BA	Between	0.915792	0.0595818	1.05694	0.173542	A67C	G166A	2	0.927931	1.12901	0.0403901	0.16265	NA	NA	-0.141145	0.183485
15	A99C,G166A_BA	Between	0.989278	0.121043	1.11981	0.209131	A99C	G166A	3	0.990802	1.12901	0.0979525	0.16265	NA	NA	-0.130531	0.241634
16	A67C,G169A_BA	Between	0.597332	0.566619	0.711805	0.109906	A67C	G169A	2	0.927931	0.783874	0.0403901	0.0917481	NA	NA	-0.114473	0.57718
17	A99C,G169A_BA	Between	1.41295	0.132553	0.774676	0.160307	A99C	G169A	3	0.990802	0.783874	0.0979525	0.0917481	NA	NA	0.638271	0.208011
18	A67C,A174T_BA	Between	1.30162	0.0833706	1.29642	0.133705	A67C	A174T	3	0.927931	1.36849	0.0403901	0.092518	NA	NA	0.0051996	0.157568
19	A99C,A174T_BA	Between	1.37458	0.102262	1.35929	0.160749	A99C	A174T	3	0.990802	1.36849	0.0979525	0.092518	NA	NA	0.0152968	0.19052
20	A67C,T177A_BA	Between	0.883797	0.0444876	0.522719	0.170294	A67C	T177A	2	0.927931	0.594788	0.0403901	0.159181	NA	NA	0.361079	0.176009
21	A99C,T177A_BA	Between	0.538742	0.159381	0.58559	0.265308	A99C	T177A	4	0.990802	0.594788	0.0979525	0.159181	NA	NA	-0.0468475	0.309501
22	A67C,A99C_WA	Within	0.607033	0.16407	0.918732	0.216058	A67C	A99C	4	0.927931	0.990802	0.0403901	0.0979525	NA	NA	-0.3117	0.271294
23	A67C,A159C_WA	Within	1.02388	0.147408	1.0112	0.201902	A67C	A159C	3	0.927931	1.08327	0.0403901	0.177334	NA	NA	0.0126855	0.249987
24	A99C,A159C_WA	Within	0.627156	0.159257	1.07407	0.276581	A99C	A159C	4	0.990802	1.08327	0.0979525	0.177334	NA	NA	-0.446911	0.319155
25	A67C,C165G_WA	Within	0.582074	0.159756	0.840171	0.222278	A67C	C165G	4	0.927931	0.91224	0.0403901	0.111	NA	NA	-0.258097	0.273733
26	A99C,C165G_WA	Within	0.569284	0.161781	0.903042	0.239522	A99C	C165G	4	0.990802	0.91224	0.0979525	0.111	NA	NA	-0.333758	0.28904
27	A67C,G166A_WA	Within	0.720027	0.164417	1.05694	0.252075	A67C	G166A	4	0.927931	1.12901	0.0403901	0.16265	NA	NA	-0.33691	0.300956
28	A67C,G169A_WA	Within	0.672131	0.165371	0.711805	0.213317	A67C	G169A	4	0.927931	0.783874	0.0403901	0.0917481	0.719804	0.119319	-0.0396737	0.269911
29	A99C,G169A_WA	Within	0.562782	0.159783	0.774676	0.231231	A99C	G169A	4	0.990802	0.783874	0.0979525	0.0917481	0.657066	0.0778588	-0.211894	0.281066
30	A67C,A174T_WA	Within	0.848281	0.105426	1.29642	0.133705	A67C	A174T	3	0.927931	1.36849	0.0403901	0.092518	NA	NA	-0.448135	0.170269
31	A67C,T177A_WA	Within	0.645498	0.138966	0.522719	0.186161	A67C	T177A	3	0.927931	0.594788	0.0403901	0.159181	NA	NA	0.12278	0.232309
